# Supplementary material for: Feasibility of Muscle Endurance Testing in Critically Ill Trauma Patients: A Pilot Study
Source: Healthcare (Basel). 2022 Dec 24;11(1):53. doi: 10.3390/healthcare11010053 (PMC9818946; doi:10.3390/healthcare11010053)
Supplement: Supplementary file 1 [file healthcare-11-00053-s001.zip]

Archive with 1 entries (1 files):
- healthcare-2008080-supplementary.pdf
